# Supplementary material for: Glycomic Characterization of Respiratory Tract Tissues of Ferrets: IMPLICATIONS FOR ITS USE IN INFLUENZA VIRUS INFECTION STUDIES
Source: J Biol Chem. 2014 Aug 18;289(41):28489–504. doi: 10.1074/jbc.M114.588541 (PMC4192499; doi:10.1074/jbc.M114.588541)
Supplement: Supplemental Data [file supp_M114.588541_jbc.M114.588541-2.xls]

## Sheet: Table S1 Ferret lung N glycan
Composition	Observed Mass/Charge (m/z)	Relative abundance / %
Hex5 HexNAc2	1579.8	12.3
Hex6 HexNAc2	1783.9	22.8
Fuc1 Hex3 HexNAc4	1835.9	3.59
Hex7 HexNAc2	1988	12.5
Fuc1 Hex4 HexNAc4	2040	2
Hex5 HexNAc4	2070	0.33
Fuc1 Hex3 HexNAc5	2081.1	2.2
Hex4 HexNAc5	2111.1	0.4
Hex8 HexNAc2	2192.1	17
NeuAc1 Hex4 HexNAc4	2227.1	1.4
Fuc1 Hex5 HexNAc4	2244.1	1
Fuc1 Hex4 HexNAc5	2285.1	3.7
Hex5 HexNAc5	2315.2	0.5
Hex9 HexNAc2	2396.2	14.3
NeuAc1 Fuc1 Hex4 HexNAc4	2401.2	8
NeuAc1 Hex5 HexNAc4	2431.2	5.1
Fuc1 Hex6 HexNAc4	2448.2	1.1
NeuAc1 Hex5 HexNAc5	2472.2	1.8
Fuc1 Hex5 HexNAc5	2489.3	2.5
NeuAc1 Fuc1 Hex5 HexNAc4	2605.3	9.3
NeuAc1 Hex6 HexNAc4	2635.3	2.4
NeuAc1 Fuc1 Hex4 HexNAc5	2646.3	9.1
Fuc1 Hex7 HexNAc4	2652.3	2.9
Fuc1 Hex6 HexNAc5	2676.3	1.3
Fuc1 Hex6 HexNAc6	2693.4	0.7
NeuAc2 Hex5 HexNAc4	2792.4	100
NeuAc1 Fuc1 Hex6 HexNAc4	2809.4	16.8
NeuAc1 Fuc1 Hex5 HexNAc5	2850.4	6.7
NeuAc1 Hex6 HexNAc5	2880.4	1.1
Fuc1 Hex7 HexNAc5	2897.5	1.1
Fuc2 Hex5 HexNAc6	2908.5	0.9
NeuAc2 Fuc1 Hex5 HexNAc4	2966.5	59.1
NeuAc2 Fuc1 Hex4 HexNAc5	3008.5	1.9
NeuAc2 Hex5 HexNAc5	3038.5	6.9
NeuAc1 Fuc1 Hex6 HexNAc5	3054.5	5.3
Fuc1 Hex8 HexNAc5	3101.5	0.3
NeuAc2 Fuc1 Hex5 HexNAc5	3211.6	41.8
NeuAc1 Fuc2 Hex6 HexNAc5	3227.6	0.7
NeuAc2 Hex6 HexNAc5	3241.6	3.2
NeuAc2 Fuc1 Hex4 HexNAc6	3252.6	1.5
NeuAc1 Fuc1 Hex7 HexNAc5	3258.6	0.9
NeuAc2 Hex5 HexNAc6	3282.6	0.8
Fuc1 Hex9 HexNAc5	3305.7	0.3
NeuAc1 Fuc1 Hex7 HexNAc6	3329.7	0.4
NeuAc2 Fuc1 Hex6 HexNAc5	3415.8	5.1
NeuAc2 Fuc1 Hex5 HexNAc6	3456.7	3.7
NeuAc1 Fuc1 Hex8 HexNAc5	3462.8	1.9
NeuAc2 Hex6 HexNAc6	3486.8	0.4
NeuAc1 Fuc1 Hex7 HexNAc6	3503.8	0.5
NeuAc2 Hex5 HexNAc7	3527.8	0.2
NeuAc1 Fuc1 Hex6 HexNAc7	3544.8	0.3
Fuc1 Hex9 HexNAc6	3550.8	0.2
NeuAc3 Hex6 HexNAc5	3602.8	2.8
NeuAc2 Fuc1 Hex7 HexNAc5	3619.8	2
NeuAc2 Fuc1 Hex6 HexNAc6	3660.8	1.6
NeuAc2 Hex7 HexNAc6	3690.9	0.3
NeuAc2 Fuc1 Hex5 HexNAc7	3701.9	0.5
NeuAc1 Fuc1 Hex8 HexNAc6	3707.9	0.7
NeuAc2 Hex6 HexNAc7	3731.9	0.5
NeuAc1 Fuc1 Hex7 HexNAc7	3748.9	0.1
NeuAc3 Fuc1 Hex6 HexNAc5	3776.9	6
Fuc2 Hex7 HexNAc8	3806.9	0.1
NeuAc3 Hex6 HexNAc6	3847.9	0.2
NeuAc2 Fuc1 Hex7 HexNAc6	3864.9	1.1
NeuAc2 Fuc1 Hex6 HexNAc5	3906	2.9
NeuAc2 Hex7 HexNAc7	3936	0.2
NeuAc1 Fuc1 Hex8 HexNAc7	3952	0.2
Fuc1 Hex11 HexNAc6	3959	0.1
NeuAc2 Hex6 HexNAc8	3977	0.1
NeuAc3 Fuc1 Hex6 HexNAc6	4022	1.2
NeuAc3 Hex7 HexNAc6	4052	0.2
NeuAc2 Fuc1 Hex8 HexNAc6	4069.1	0.3
NeuAc3 Hex6 HexNAc7	4093.1	0.7
NeuAc2 Fuc1 Hex7 HexNAc7	4110.1	0.63
NeuAc1 Fuc1 Hex10 HexNAc6	4116.1	0.3
NeuAc2 Hex8 HexNAc7	4139.1	0.1
NeuAc2 Fuc1 Hex6 HexNAc8	4151.1	0.2
NeuAc1 Fuc1 Hex9 HexNAc7	4157.2	0.1
NeuAc2 Hex7 HexNAc8	4183.1	0.1
NeuAc3 Fuc2 Hex6 HexNAc6	4196.1	0.1
NeuAc3 Fuc1 Hex7 HexNAc6	4226.1	1.1
NeuAc3 Fuc1 Hex6 HexNAc7	4269.2	3.8
NeuAc3 Fuc2 Hex7 HexNAc6	4297.2	0.2
NeuAc2 Fuc1 Hex8 HexNAc7	4314.2	0.3
NeuAc3 Hex6 HexNAc9	4338.2	0.1
NeuAc2 Fuc1 Hex7 HexNAc8	4355.2	0.6
NeuAc2 Hex8 HexNAc8	4384.2	0.1
NeuAc4 Hex7 HexNAc6	4413.2	0.1
NeuAc3 Fuc1 Hex8 HexNAc6	4430.3	0.1
NeuAc3 Fuc1 Hex7 HexNAc7	4471.3	0.6
NeuAc3 Hex8 HexNAc7	4501.3	0.1
NeuAc3 Fuc1 Hex6 HexNAc8	4512.3	0.3
NeuAc2 Fuc1 Hex9 HexNAc7	4517.3	0.1
NeuAc3 Hex7 HexNAc8	4542.3	0.3
NeuAc2 Fuc1 Hex8 HexNAc8	4559.3	0.1
NeuAc4 Fuc1 Hex7 HexNAc6	4587.3	0.1
NeuAc2 Fuc1 Hex7 HexNAc9	4600.4	0.2
NeuAc2 Hex8 HexNAc9	4630.4	0.1
NeuAc3 Fuc2 Hex7 HexNAc7	4644.3	<0.1
NeuAc3 Fuc1 Hex8 HexNAc7	4675.4	0.7
NeuAc3 Fuc1 Hex7 HexNAc8	4716.4	1.1
NeuAc3 Fuc2 Hex8 HexNAc7	4746.4	0.2
NeuAc3 Fuc1 Hex6 HexNAc9	4757.4	0.1
NeuAc2 Fuc1 Hex9 HexNAc8	4763.5	0.1
NeuAc3 Hex7 HexNAc9	4787.4	0.2
NeuAc2 Fuc1 Hex8 HexNAc9	4804.5	0.2
NeuAc2 Fuc1 Hex7 HexNAc10	4845.5	0.1
NeuAc3 Fuc1 Hex9 HexNAc7	4881.5	0.1
NeuAc3 Fuc1 Hex8 HexNAc8	4920.5	0.9
NeuAc3 Hex9 HexNAc8	4950.5	0.1
NeuAc3 Fuc1 Hex7 HexNAc9	4961.5	0.5
NeuAc3 Hex8 HexNAc9	4991.5	0.4
NeuAc2 Fuc1 Hex9 HexNAc9	5008.6	<0.1
NeuAc4 Fuc1 Hex8 HexNAc7	5036.6	0.2
NeuAc2 Fuc1 Hex8 HexNAc10	5049.6	0.1
NeuAc2 Hex9 HexNAc10	5079.6	<0.1
NeuAc3 Fuc1 Hex9 HexNAc8	5124.6	0.4
NeuAc3 Fuc1 Hex8 HexNAc9	5165.7	1.5
NeuAc3 Hex9 HexNAc9	5195.7	0.1
NeuAc3 Fuc1 Hex7 HexNAc10	5206.7	0.1
NeuAc3 Hex8 HexNAc10	5236.7	0.2
NeuAc2 Fuc1 Hex9 HexNAc10	5255.7	0.1
NeuAc3 Fuc1 Hex9 HexNAc9	5369.8	0.3
NeuAc3 Fuc1 Hex8 HexNAc10	5410.8	0.5
NeuAc3 Hex9 HexNAc10	5440.8	0.1
NeuAc4 Fuc1 Hex9 HexNAc8	5485.8	0.3
NeuAc2 Fuc1 Hex9 HexNAc11	5498.8	<0.1
NeuAc4 Fuc1 Hex8 HexNAc9	5526.9	0.1
NeuAc4 Hex9 HexNAc9	5556.9	<0.1
NeuAc3 Fuc1 Hex10 HexNAc9	5573.9	0.1
NeuAc4 Hex8 HexNAc10	5597.9	0.1
NeuAc3 Fuc1 Hex9 HexNAc10	5614.9	0.4
NeuAc3 Fuc1 Hex8 HexNAc11	5655.9	0.4
NeuAc3 Hex9 HexNAc11	5685.9	0.1
NeuAc4 Fuc1 Hex9 HexNAc9	5731	0.1
NeuAc4 Fuc1 Hex8 HexNAc10	5772	0.1
NeuAc4 Hex9 HexNAc10	5802	0.2
NeuAc3 Fuc1 Hex10 HexNAc10	5819	0.1
NeuAc3 Hex11 HexNAc10	5849	<0.1
NeuAc3 Fuc1 Hex9 HexNAc11	5860	0.2
NeuAc3 Hex10 HexNAc11	5890.1	<0.1
NeuAc4 Fuc1 Hex10 HexNAc9	5935.1	0.3
NeuAc4 Fuc1 Hex9 HexNAc10	5976.1	0.3
NeuAc4 Hex10 HexNAc10	6006.1	<0.1
NeuAc4 Fuc1 Hex8 HexNAc11	6017.1	<0.1
NeuAc3 Fuc1 Hex11 HexNAc10	6023.1	0.1
NeuAc4 Hex9 HexNAc11	6047.1	0.2
NeuAc3 Fuc1 Hex10 HexNAc11	6064.2	0.1
NeuAc3 Fuc1 Hex9 HexNAc12	6104.2	<0.1
NeuAc3 Hex10 HexNAc12	6135.2	<0.1
NeuAc4 Fuc1 Hex10 HexNAc9	6180.2	0.1
NeuAc4 Fuc1 Hex9 HexNAc10	6221.3	0.4
NeuAc4 Hex10 HexNAc11	6251.3	0.1
NeuAc3 Hex11 HexNAc10	6298.3	0.1
NeuAc3 Fuc1 Hex10 HexNAc12	6309.3	0.1
NeuAc4 Fuc1 Hex11 HexNAc10	6384.4	0.2
NeuAc4 Fuc1 Hex10 HexNAc11	6425.4	0.2
NeuAc4 Fuc1 Hex9 HexNAc12	6466.4	0.1
NeuAc4 Hex10 HexNAc12	6497.4	0.1
NeuAc4 Fuc1 Hex11 HexNAc11	6629.5	<0.1
NeuAc4 Hex11 HexNAc12	6700.5	<0.1
NeuAc3 Hex12 HexNAc11	6747.5	<0.1
NeuAc4 Fuc1 Hex12 HexNAc11	6833.6	0.2
NeuAc4 Fuc1 Hex11 HexNAc12	6874.7	<0.1
NeuAc4 Fuc1 Hex10 HexNAc13	6915.7	<0.1
NeuAc4 Hex11 HexNAc13	6945.7	<0.1

## Sheet: Table S2 Linkage analysis-lung
Assignment	Elution time (min)	Relative Abundance
t-Fuc	16.95	0.24
t-Man	18.44	0.22
t-Gal	18.72	0.39
2-linked Man	19.62	1
3-linked Gal	19.89	0.16
6-linked Gal	20.42	0.65
3,4-linked Gal	20.57	0.01
2,4-linked Man	20.77	0.22
2,6-linked Man	21.17	0.1
3,6-linked Man	21.34	0.32
3,4,6-linked Man	21.79	0.07
t-GlcNAc	22.26	0.08
t-GalNAc	22.68	0.03
4-linked GlcNAc	23.16	0.49
3,4-linked GlcNAc	23.97	0.03
6-linked GalNAc	24.11	<0.01
4,6-linked GlcNAc	24.44	0.07

## Sheet: Table S3 Ferret lung O glycan
Composition	Observed Mass/Charge (m/z)	Relative abundance / %
Hex1 HexNAc1 -itol	534.2	37.9
NeuAc1 Hex1 HexNAc1 -itol	895.5	100
Hex2 HexNAc2 -itol	983.5	1.2
NeuAc1 Hex1 HexNAc2 -itol	1140.6	7.1
Hex3 HexNAc2 -itol	1187.6	1
NeuAc2 Hex1 HexNAc1 -itol	1256.6	58.3
NeuAc1 Hex2 HexNAc2 -itol	1344.6	1.6
NeuAc2 Hex1 HexNAc2 -itol	1501.7	7.1
NeuAc1 Fuc1 Hex2 HexNAc2 -itol	1548.7	0.2
NeuAc1 Hex2 HexNAc3 -itol	1589.7	0.1

## Sheet: Table S4 Ferret lung Glycolipid
Composition	Observed Mass/Charge (m/z)	Relative abundance / %
NeuAc1 Hex1 -deu-itol	855.3	100
Hex3 HexNAc1-deu-itol	943.5	0.8
NeuAc2 Hex2 -deu-itol	1216.6	5.1
NeuAc1 Hex3 HexNAc1 -deu-itol	1304.6	5.9
NeuAc1 Hex3 HexNAc2 -deu-itol	1549.8	0.8
NeuAc2 Hex3 HexNAc1 -deu-itol	1665.8	0.4
NeuAc1 Hex4 HexNAc2 -deu-itol	1753.9	16.1
NeuAc1 Hex4 HexNAc3 -deu-itol	1998.9	0.3
NeuAc1 Hex5 HexNAc3 -deu-itol	2203	2.2

## Sheet: Table S5 Ferret trachea N-gly
Composition	Observed Mass/Charge (m/z)	Relative abundance / %
Hex5 HexNAc2	1579.8	23.5
Hex6 HexNAc2	1783.9	17.8
Fuc1 Hex3 HexNAc4	1835.9	23.2
Hex4 HexNAc4	1865.9	0.3
Hex7 HexNAc2	1988	9
Fuc1 Hex4 HexNAc4	2040	15.3
Hex5 HexNAc4	2070	0.6
Fuc1 Hex3 HexNAc5	2081.1	2.2
Hex4 HexNAc5	2111.1	0.2
Hex8 HexNAc2	2192.1	6.9
Fuc2 Hex4 HexNAc2	2213.1	0.9
NeuAc1 Hex4 HexNAc4	2227.1	0.8
Fuc1 Hex5 HexNAc4	2244.1	4.8
Fuc1 Hex4 HexNAc5	2285.1	2.9
Hex5 HexNAc5	2315.2	0.2
Fuc1 Hex3 HexNAc6	2326.2	0.2
Hex9 HexNAc2	2396.2	4.9
NeuAc1 Fuc1 Hex4 HexNAc4	2401.2	4.2
Fuc2 Hex5 HexNAc4	2417.2	1.3
NeuAc1 Hex5 HexNAc4	2431.2	8.6
Fuc1 Hex6 HexNAc4	2448.2	3.5
Hex7 HexNAc4	2478.2	0.7
Fuc1 Hex5 HexNAc5	2489.3	1.7
Fuc2 Hex3 HexNAc6	2501.3	0.2
NeuAc1 Fuc1 Hex5 HexNAc4	2605.3	9.3
NeuAc1 Hex6 HexNAc4	2635.3	3.2
NeuAc1 Fuc1 Hex4 HexNAc5	2646.3	0.9
Fuc1 Hex7 HexNAc4	2652.3	9.2
Fuc2 Hex5 HexNAc5	2663.3	0.3
Fuc1 Hex6 HexNAc5	2676.3	0.4
Fuc1 Hex6 HexNAc6	2693.4	0.3
NeuAc2 Hex5 HexNAc4	2792.4	58.6
NeuAc1 Fuc1 Hex6 HexNAc4	2809.4	22.7
NeuAc1 Fuc1 Hex5 HexNAc5	2850.4	1.6
NeuAc1 Hex6 HexNAc5	2880.4	0.2
NeuAc1 Fuc1 Hex4 HexNAc6	2891.4	0.2
Fuc1 Hex7 HexNAc5	2897.5	0.2
Fuc2 Hex5 HexNAc6	2908.5	0.5
NeuAc2 Fuc1 Hex5 HexNAc4	2966.5	25.2
NeuAc2 Fuc1 Hex4 HexNAc5	3008.5	0.2
NeuAc1 Fuc2 Hex5 HexNAc5	3024.5	0.3
NeuAc2 Hex5 HexNAc5	3038.5	0.2
NeuAc1 Fuc1 Hex6 HexNAc5	3054.5	0.6
NeuAc1 Hex7 HexNAc5	3084.5	0.2
Fuc1 Hex8 HexNAc5	3101.5	0.4
Fuc2 Hex6 HexNAc6	3112.5	0.1
NeuAc2 Fuc1 Hex5 HexNAc5	3211.6	0.5
NeuAc1 Fuc2 Hex6 HexNAc5	3227.6	0.1
NeuAc2 Hex6 HexNAc5	3241.6	0.1
NeuAc2 Fuc1 Hex4 HexNAc6	3252.6	0.1
NeuAc1 Fuc1 Hex7 HexNAc5	3258.6	0.7
NeuAc1 Fuc1 Hex6 HexNAc6	3299.6	0.1
Fuc1 Hex9 HexNAc5	3305.7	0.1
NeuAc1 Fuc1 Hex7 HexNAc6	3329.7	0.1
NeuAc2 Fuc1 Hex6 HexNAc5	3415.8	0.4
NeuAc2 Fuc1 Hex5 HexNAc6	3456.7	0.1
NeuAc1 Fuc1 Hex8 HexNAc5	3462.8	0.3
NeuAc1 Fuc1 Hex7 HexNAc6	3503.8	0.2
NeuAc1 Fuc1 Hex6 HexNAc7	3544.8	0.1
Fuc1 Hex9 HexNAc6	3550.8	0.1
NeuAc3 Hex6 HexNAc5	3602.8	0.2
NeuAc2 Fuc1 Hex7 HexNAc5	3619.8	0.3
NeuAc2 Fuc1 Hex6 HexNAc6	3660.8	0.1
NeuAc1 Fuc2 Hex7 HexNAc6	3677.9	0.1
NeuAc2 Fuc1 Hex5 HexNAc7	3701.9	0.1
NeuAc1 Fuc1 Hex8 HexNAc6	3707.9	0.2
NeuAc1 Fuc2 Hex6 HexNAc7	3719.9	0.1
NeuAc1 Fuc1 Hex7 HexNAc7	3748.9	0.1
NeuAc3 Fuc1 Hex6 HexNAc5	3776.9	0.3
NeuAc2 Fuc2 Hex6 HexNAc6	3835.9	0.1
NeuAc2 Fuc1 Hex7 HexNAc6	3864.9	0.1
NeuAc1 Fuc3 Hex6 HexNAc7	3893	0.1
NeuAc2 Fuc1 Hex6 HexNAc5	3906	0.1
NeuAc2 Hex7 HexNAc7	3936	<0.1
NeuAc1 Fuc2 Hex7 HexNAc7	3923	0.1
NeuAc1 Fuc1 Hex8 HexNAc7	3952	0.1
Fuc1 Hex10 HexNAc7	4000	0.1
NeuAc3 Fuc1 Hex6 HexNAc6	4022	0.1
NeuAc2 Fuc2 Hex6 HexNAc7	4080.1	0.1
NeuAc2 Fuc1 Hex7 HexNAc7	4110.1	0.1
NeuAc1 Fuc1 Hex10 HexNAc6	4116.1	0.1
NeuAc1 Fuc2 Hex8 HexNAc7	4127.1	0.1
NeuAc2 Fuc1 Hex6 HexNAc8	4151.1	<0.1
NeuAc1 Fuc1 Hex9 HexNAc7	4157.2	0.2
NeuAc1 Fuc2 Hex7 HexNAc8	4168.1	0.1
NeuAc1 Fuc1 Hex8 HexNAc8	4198.1	<0.1
NeuAc3 Fuc1 Hex7 HexNAc6	4226.1	0.1
NeuAc1 Fuc1 Hex7 HexNAc9	4239.2	0.1
NeuAc2 Fuc1 Hex8 HexNAc7	4314.2	0.1
NeuAc1 Fuc3 Hex7 HexNAc8	4342.2	<0.1
NeuAc2 Fuc1 Hex7 HexNAc8	4355.2	0.1
NeuAc3 Fuc1 Hex7 HexNAc7	4372.2	<0.1
NeuAc4 Fuc1 Hex7 HexNAc6	4587.3	<0.1
NeuAc2 Fuc1 Hex7 HexNAc9	4600.4	<0.1
NeuAc1 Fuc1 Hex10 HexNAc8	4606.4	0.1
NeuAc4 Fuc2 Hex7 HexNAc6	4761.5	<0.1

## Sheet: Table S6 Ferret trachea O-gly
Composition	Observed Mass/Charge (m/z)	Relative abundance / %
Hex1 HexNAc1 -itol	534.2	62.8
Hex1 HexNAc2 -itol	779.4	100
NeuAc1 Hex1 HexNAc1 -itol	895.5	22.8
Fuc1 Hex1 HexNAc2 -itol	953.5	8.2
Hex2 HexNAc2 -itol	983.5	8.7
NeuAc1 Hex1 HexNAc2 -itol	1140.6	13
Hex2 HexNAc3 -itol	1228.6	8.8
NeuAc1 Hex2 HexNAc2 -itol	1344.6	1.1
NeuAc1 Hex2 HexNAc3 -itol	1589.7	1.5

## Sheet: Table S7 Ferret trachea GSL
Composition	Observed Mass/Charge (m/z)	Relative abundance / %
NeuAc1 Hex1 -deu-itol	855.6	100
Hex3 HexNAc1-deu-itol	943.5	58.2
Hex4 HexNAc1-deu-itol	1147.7	2.3
NeuAc2 Hex2 -deu-itol	1216.8	24.2
NeuAc1 Hex3 HexNAc1 -deu-itol	1304.8	5.1
Hex4 HexNAc2-deu-itol	1392.8	0.7
NeuAc1 Hex3 HexNAc2 -deu-itol	1550	9
NeuAc1 Hex4 HexNAc2 -deu-itol	1754.1	3.6
Hex5 HexNAc3-deu-itol	1842.2	0.1
NeuAc1 Hex4 HexNAc3 -deu-itol	1999.2	<0.1
NeuAc1 Hex5 HexNAc3 -deu-itol	2203.3	<0.1

## Sheet: Table S8 Soft palate N-glycan
Composition	Observed Mass/Charge (m/z)	Relative abundance / %
Hex5 HexNAc2	1579.8	100
Hex6 HexNAc2	1783.9	70
Fuc1 Hex3 HexNAc4	1835.9	14.5
Hex7 HexNAc2	1988	48.9
Fuc1 Hex4 HexNAc4	2040	7.8
Hex5 HexNAc4	2070	1.6
Fuc1 Hex3 HexNAc5	2081.1	1.4
Hex8 HexNAc2	2192.1	64.9
Fuc1 Hex5 HexNAc4	2244.1	4.3
Fuc1 Hex4 HexNAc5	2285.1	1.3
Hex9 HexNAc2	2396.2	53.1
NeuAc1 Fuc1 Hex4 HexNAc4	2401.2	2.7
Fuc2 Hex5 HexNAc4	2417.2	0.6
NeuAc1 Hex5 HexNAc4	2431.2	3.2
Fuc1 Hex6 HexNAc4	2448.2	2.5
Hex7 HexNAc4	2478.2	1.9
Fuc1 Hex5 HexNAc5	2489.3	1.6
NeuAc1 Fuc1 Hex5 HexNAc4	2605.3	21.3
NeuAc1 Hex6 HexNAc4	2635.3	3.8
Fuc1 Hex7 HexNAc4	2652.3	23.3
NeuAc2 Hex5 HexNAc4	2792.4	41.2
NeuAc1 Fuc1 Hex6 HexNAc4	2809.4	39.9
NeuAc1 Fuc1 Hex5 HexNAc5	2850.4	2.2
NeuAc2 Fuc1 Hex5 HexNAc4	2966.5	45.6
NeuAc1 Fuc2 Hex5 HexNAc5	3024.5	21
NeuAc1 Fuc1 Hex6 HexNAc5	3054.5	2
NeuAc2 Fuc1 Hex5 HexNAc5	3211.6	1.8
NeuAc1 Fuc2 Hex6 HexNAc6	3474.7	1
NeuAc2 Fuc2 Hex6 HexNAc6	3835.9	3.6
NeuAc1 Fuc3 Hex6 HexNAc7	3893	4.9
NeuAc2 Fuc2 Hex6 HexNAc7	4080.1	1
NeuAc4 Fuc2 Hex7 HexNAc6	4761.5	1.2

## Sheet: Table S9 Nasal turbinate N-gly
Composition	Observed Mass/Charge (m/z)	Relative abundance / %
Hex5 HexNAc2	1579.8	24.4
Hex6 HexNAc2	1783.9	14.4
Fuc1 Hex3 HexNAc4	1835.9	8.5
Hex7 HexNAc2	1988	12.6
Fuc1 Hex4 HexNAc4	2040	5
Hex5 HexNAc4	2070	0.3
Fuc1 Hex3 HexNAc5	2081.1	1.7
Hex8 HexNAc2	2192.1	17.1
Fuc1 Hex5 HexNAc4	2244.1	2.1
Fuc1 Hex4 HexNAc5	2285.1	2.8
Hex9 HexNAc2	2396.2	17.1
NeuAc1 Fuc1 Hex4 HexNAc4	2401.2	1.8
Fuc2 Hex5 HexNAc4	2417.2	0.4
NeuAc1 Hex5 HexNAc4	2431.2	7
Fuc1 Hex6 HexNAc4	2448.2	1.8
Fuc1 Hex5 HexNAc5	2489.3	2.5
NeuAc1 Fuc1 Hex5 HexNAc4	2605.3	12.7
NeuAc1 Hex6 HexNAc4	2635.3	1.1
NeuAc1 Fuc1 Hex4 HexNAc5	2646.3	1.1
Fuc1 Hex7 HexNAc4	2652.3	3.9
Fuc1 Hex6 HexNAc5	2676.4	1
Fuc1 Hex6 HexNAc6	2693.4	0.7
NeuAc1 Fuc2 Hex5 HexNAc4	2778.4	1
NeuAc2 Hex5 HexNAc4	2792.4	100
NeuAc1 Fuc1 Hex6 HexNAc4	2809.4	15.2
NeuAc1 Fuc1 Hex5 HexNAc5	2850.4	3.3
NeuAc1 Hex6 HexNAc5	2880.4	0.5
Fuc1 Hex7 HexNAc5	2897.1	0.4
NeuAc2 Fuc1 Hex5 HexNAc4	2966.5	39.5
NeuAc2 Fuc1 Hex4 HexNAc5	3008.5	0.2
NeuAc1 Fuc2 Hex5 HexNAc5	3024.5	0.2
NeuAc2 Hex5 HexNAc5	3037.5	8.5
NeuAc1 Fuc1 Hex6 HexNAc5	3054.5	3.9
NeuAc2 Fuc1 Hex5 HexNAc5	3211.6	4.5
NeuAc2 Hex6 HexNAc5	3241.6	0.8
NeuAc1 Fuc1 Hex6 HexNAc6	3299.6	0.7
NeuAc2 Fuc1 Hex6 HexNAc5	3415.7	3.8
NeuAc2 Fuc1 Hex5 HexNAc6	3456.7	0.3
NeuAc1 Fuc1 Hex8 HexNAc5	3462.7	0.5
NeuAc1 Fuc1 Hex7 HexNAc6	3503.7	2
NeuAc3 Hex6 HexNAc5	3602.7	0.4
NeuAc2 Fuc1 Hex7 HexNAc5	3619.8	0.5
NeuAc2 Fuc1 Hex6 HexNAc6	3660.8	1.9
NeuAc3 Fuc1 Hex6 HexNAc5	3776.8	1.5
NeuAc2 Fuc1 Hex7 HexNAc6	3864.9	0.7
NeuAc2 Fuc1 Hex6 HexNAc5	3905.9	0.3
NeuAc3 Fuc1 Hex6 HexNAc6	4022	1.9
NeuAc2 Fuc1 Hex7 HexNAc7	4110	0.3
NeuAc2 Fuc1 Hex7 HexNAc7	4266.1	0.6

## Sheet: Table S10 Nasal wash N-glycan
Composition	Observed Mass/Charge (m/z)	Relative abundance / %
Fuc1 Hex5 HexNAc4	2244.1	3
NeuAc1 Hex5 HexNAc4	2431.2	28.8
NeuAc1 Fuc1 Hex5 HexNAc4	2605.3	31.2
Fuc1 Hex6 HexNAc5	2676.4	7.7
Fuc1 Hex6 HexNAc6	2693.4	2.6
NeuAc1 Fuc2 Hex5 HexNAc4	2778.4	2.9
NeuAc2 Hex5 HexNAc4	2792.4	78.1
NeuAc1 Fuc1 Hex6 HexNAc4	2809.4	3.9
NeuAc1 Fuc1 Hex5 HexNAc5	2850.4	14.5
NeuAc2 Fuc1 Hex5 HexNAc4	2966.5	100
NeuAc2 Fuc1 Hex4 HexNAc5	3008.5	25
NeuAc2 Hex5 HexNAc5	3037.5	4.4
NeuAc1 Fuc1 Hex6 HexNAc5	3054.5	4.9
NeuAc2 Fuc1 Hex5 HexNAc5	3211.6	13.9
NeuAc2 Hex6 HexNAc5	3241.6	8.6
NeuAc2 Fuc1 Hex6 HexNAc5	3415.7	18.4
NeuAc2 Fuc1 Hex5 HexNAc6	3456.7	4.2
Fuc1 Hex8 HexNAc7	3590.7	4.7
NeuAc3 Hex6 HexNAc5	3602.7	12.6
NeuAc2 Fuc1 Hex6 HexNAc6	3660.8	9.4
NeuAc3 Fuc1 Hex6 HexNAc5	3776.8	66.6
NeuAc3 Fuc1 Hex5 HexNAc6	3818.9	10.9
NeuAc2 Fuc2 Hex6 HexNAc6	3834.9	9.9
NeuAc3 Hex6 HexNAc6	3848.9	4.9
NeuAc3 Fuc1 Hex6 HexNAc6	4022	26.2
NeuAc2 Fuc1 Hex7 HexNAc7	4266.1	10.5
